# Supplementary material for: Revealing the Hypoglycemic Effect of Red Yeast Rice: Perspectives from the Inhibition of α-Glucosidase and the Anti-Glycation Capability by Ankaflavin and Monascin
Source: Foods. 2024 May 17;13(10):1573. doi: 10.3390/foods13101573 (PMC11120408; doi:10.3390/foods13101573)
Supplement: Supplementary file 1 [file foods-13-01573-s001.zip]

Archive with 1 entries (1 files):
- foods-2981949-supplementary.pdf
